# Supplementary material for: Genome-wide association study reveals the genetic basis of brace root angle and diameter in maize
Source: Front Genet. 2022 Oct 6;13:963852. doi: 10.3389/fgene.2022.963852 (PMC9582141; doi:10.3389/fgene.2022.963852)
Supplement: Supplementary file 7 [file Table1.xlsx]

## Sheet: Table S1
Table S1 Phenotype value for brace root angle and diameter in association population
Environmenta	Genotype	BLUP_angleb	BLUP_diameterc
OVERALL	04K5672	NA	NA
OVERALL	04K5686	53.1504	0.39953
OVERALL	04K5702	57.5371	0.464863
OVERALL	05W002	51.3929	0.456591
OVERALL	177	NA	NA
OVERALL	18-599	49.3533	0.452572
OVERALL	238	NA	NA
OVERALL	268	NA	NA
OVERALL	303WX	55.5861	0.492069
OVERALL	3411	NA	NA
OVERALL	384-2	56.2379	0.463646
OVERALL	3H-2	54.6892	0.442287
OVERALL	4019	NA	NA
OVERALL	4F1	NA	NA
OVERALL	501	NA	NA
OVERALL	5213	NA	NA
OVERALL	5237	NA	NA
OVERALL	526018	NA	NA
OVERALL	5311	NA	NA
OVERALL	647	NA	NA
OVERALL	7327	NA	NA
OVERALL	7381	NA	NA
OVERALL	7884-4Ht	54.2833	0.431818
OVERALL	81162	NA	NA
OVERALL	812	NA	NA
OVERALL	835a	NA	NA
OVERALL	835b	NA	NA
OVERALL	8902	NA	NA
OVERALL	9642	NA	NA
OVERALL	975-12	48.6899	0.436847
OVERALL	9782	NA	NA
OVERALL	A619	54.8684	0.459729
OVERALL	B11	NA	NA
OVERALL	B110	54.1886	0.481536
OVERALL	B111	51.9377	0.429992
OVERALL	B113	55.7725	0.45388
OVERALL	B114	NA	NA
OVERALL	B151	57.3312	0.436826
OVERALL	B73	52.4787	0.441115
OVERALL	B77	54.4209	0.442956
OVERALL	BEM	NA	NA
OVERALL	BGY	58.6443	0.453688
OVERALL	BK	NA	NA
OVERALL	BS16	55.1166	0.463165
OVERALL	By4839	54.6998	0.436858
OVERALL	By4944	59.5043	0.466352
OVERALL	By4960	56.9751	0.476742
OVERALL	By804	NA	NA
OVERALL	By807	52.3088	0.496141
OVERALL	By809	NA	NA
OVERALL	By813	60.0753	0.451504
OVERALL	By815	58.5344	0.453582
OVERALL	By843	NA	NA
OVERALL	By855	NA	NA
OVERALL	BZN	NA	NA
OVERALL	C8605	54.0307	0.429787
OVERALL	CA47	NA	NA
OVERALL	CF3	54.0568	0.449676
OVERALL	Chang3	55.9352	0.431242
OVERALL	Chang7-2	49.9809	0.43462
OVERALL	Cheng698	NA	NA
OVERALL	chuan48-2	56.749	0.461849
OVERALL	CI7	NA	NA
OVERALL	CIMBL1	48.8703	0.440225
OVERALL	CIMBL10	55.0968	0.431813
OVERALL	CIMBL100	NA	NA
OVERALL	CIMBL101	52.6999	0.463088
OVERALL	CIMBL102	NA	NA
OVERALL	CIMBL103	NA	NA
OVERALL	CIMBL105	55.2871	0.500177
OVERALL	CIMBL106	54.4995	0.514239
OVERALL	CIMBL107	53.1384	0.427555
OVERALL	CIMBL108	NA	NA
OVERALL	CIMBL109	48.831	0.434634
OVERALL	CIMBL11	53.2772	0.487578
OVERALL	CIMBL110	NA	NA
OVERALL	CIMBL111	51.9154	0.446378
OVERALL	CIMBL112	52.0349	0.436984
OVERALL	CIMBL113	NA	NA
OVERALL	CIMBL114	50.1666	0.420904
OVERALL	CIMBL115	NA	NA
OVERALL	CIMBL116	49.8557	0.42479
OVERALL	CIMBL117	NA	NA
OVERALL	CIMBL118	49.8362	0.430855
OVERALL	CIMBL119	NA	NA
OVERALL	CIMBL12	55.4889	0.485276
OVERALL	CIMBL120	52.7592	0.435606
OVERALL	CIMBL121	52.1231	0.433697
OVERALL	CIMBL122	51.392	0.483363
OVERALL	CIMBL123	52.8629	0.437961
OVERALL	CIMBL124	54.4513	0.449888
OVERALL	CIMBL125	52.3776	0.457055
OVERALL	CIMBL126	51.6787	0.468377
OVERALL	CIMBL127	59.9686	0.459046
OVERALL	CIMBL128	53.7187	0.459551
OVERALL	CIMBL129	50.6908	0.464672
OVERALL	CIMBL13	52.4722	0.464964
OVERALL	CIMBL133	50.3271	0.425914
OVERALL	CIMBL134	43.1567	0.392543
OVERALL	CIMBL136	51.8819	0.443119
OVERALL	CIMBL137	63.972	0.521518
OVERALL	CIMBL138	51.9612	0.472371
OVERALL	CIMBL139	55.5691	0.437251
OVERALL	CIMBL14	NA	NA
OVERALL	CIMBL140	NA	NA
OVERALL	CIMBL141	47.2043	0.456288
OVERALL	CIMBL142	54.6855	0.479638
OVERALL	CIMBL143	52.7936	0.455731
OVERALL	CIMBL144	53.5688	0.451332
OVERALL	CIMBL145	49.3429	0.436262
OVERALL	CIMBL146	51.1658	0.457516
OVERALL	CIMBL147	46.8627	0.444304
OVERALL	CIMBL148	51.0464	0.423319
OVERALL	CIMBL149	NA	NA
OVERALL	CIMBL15	55.1539	0.437106
OVERALL	CIMBL150	57.7838	0.487141
OVERALL	CIMBL151	50.2908	0.434814
OVERALL	CIMBL152	NA	NA
OVERALL	CIMBL153	NA	NA
OVERALL	CIMBL154	53.1799	0.435906
OVERALL	CIMBL155	52.5663	0.439856
OVERALL	CIMBL156	54.5236	0.425115
OVERALL	CIMBL157	NA	NA
OVERALL	CIMBL16	NA	NA
OVERALL	CIMBL17	54.1392	0.450229
OVERALL	CIMBL18	57.6511	0.514851
OVERALL	CIMBL19	53.4847	0.439827
OVERALL	CIMBL2	55.0376	0.472583
OVERALL	CIMBL20	55.0747	0.464056
OVERALL	CIMBL21	46.5732	0.430542
OVERALL	CIMBL22	51.76	0.475481
OVERALL	CIMBL23	49.8999	0.439592
OVERALL	CIMBL24	51.4715	0.467071
OVERALL	CIMBL25	NA	NA
OVERALL	CIMBL26	NA	NA
OVERALL	CIMBL27	51.0754	0.455349
OVERALL	CIMBL28	53.4229	0.494115
OVERALL	CIMBL29	NA	NA
OVERALL	CIMBL3	NA	NA
OVERALL	CIMBL30	NA	NA
OVERALL	CIMBL31	53.89	0.473838
OVERALL	CIMBL32	NA	NA
OVERALL	CIMBL33	50.7785	0.432521
OVERALL	CIMBL34	51.3049	0.464834
OVERALL	CIMBL38	53.7603	0.428064
OVERALL	CIMBL39	NA	NA
OVERALL	CIMBL4	NA	NA
OVERALL	CIMBL40	NA	NA
OVERALL	CIMBL42	56.5049	0.454001
OVERALL	CIMBL43	52.825	0.469297
OVERALL	CIMBL44	55.5479	0.46815
OVERALL	CIMBL45	52.1127	0.408929
OVERALL	CIMBL46	56.6436	0.424329
OVERALL	CIMBL47	NA	NA
OVERALL	CIMBL48	49.1605	0.416653
OVERALL	CIMBL49	49.1125	0.430955
OVERALL	CIMBL5	49.9629	0.389287
OVERALL	CIMBL50	49.512	0.432935
OVERALL	CIMBL51	55.3412	0.468186
OVERALL	CIMBL52	NA	NA
OVERALL	CIMBL53	56.075	0.454746
OVERALL	CIMBL54	52.548	0.468095
OVERALL	CIMBL55	52.0029	0.465902
OVERALL	CIMBL56	51.3288	0.416314
OVERALL	CIMBL57	54.0398	0.468883
OVERALL	CIMBL58	48.1017	0.436195
OVERALL	CIMBL59	57.127	0.452173
OVERALL	CIMBL6	52.3942	0.406258
OVERALL	CIMBL60	NA	NA
OVERALL	CIMBL61	51.541	0.425209
OVERALL	CIMBL62	51.9378	0.447883
OVERALL	CIMBL63	57.485	0.467773
OVERALL	CIMBL65	58.5906	0.48002
OVERALL	CIMBL66	53.0188	0.426139
OVERALL	CIMBL67	57.3465	0.475855
OVERALL	CIMBL68	52.3918	0.437044
OVERALL	CIMBL69	51.2819	0.413977
OVERALL	CIMBL7	54.87	0.463363
OVERALL	CIMBL70	NA	NA
OVERALL	CIMBL71	55.188	0.439316
OVERALL	CIMBL72	51.1529	0.444361
OVERALL	CIMBL73	NA	NA
OVERALL	CIMBL74	49.4468	0.485098
OVERALL	CIMBL75	54.3093	0.478602
OVERALL	CIMBL76	54.4886	0.430686
OVERALL	CIMBL77	60.445	0.447943
OVERALL	CIMBL78	52.2354	0.473666
OVERALL	CIMBL79	52.3596	0.463896
OVERALL	CIMBL8	NA	NA
OVERALL	CIMBL80	49.3951	0.46032
OVERALL	CIMBL81	NA	NA
OVERALL	CIMBL82	51.596	0.440625
OVERALL	CIMBL83	51.325	0.450174
OVERALL	CIMBL84	NA	NA
OVERALL	CIMBL85	NA	NA
OVERALL	CIMBL86	54.0596	0.43613
OVERALL	CIMBL87	NA	NA
OVERALL	CIMBL88	52.3882	0.46783
OVERALL	CIMBL89	48.5358	0.420929
OVERALL	CIMBL9	NA	NA
OVERALL	CIMBL90	56.133	0.424737
OVERALL	CIMBL91	50.3962	0.447114
OVERALL	CIMBL92	51.4859	0.43834
OVERALL	CIMBL93	50.3323	0.439868
OVERALL	CIMBL94	49.5033	0.457511
OVERALL	CIMBL95	54.7384	0.418279
OVERALL	CIMBL96	49.8907	0.47549
OVERALL	CIMBL97	57.2192	0.494996
OVERALL	CIMBL98	NA	NA
OVERALL	CIMBL99	57.8761	0.474673
OVERALL	CML113	NA	NA
OVERALL	CML114	50.1544	0.458641
OVERALL	CML115	49.4527	0.421349
OVERALL	CML116	50.9058	0.408302
OVERALL	CML118	52.1499	0.422087
OVERALL	CML121	54.9279	0.458709
OVERALL	CML122	53.9578	0.420131
OVERALL	CML130	51.7244	0.451427
OVERALL	CML134	52.7136	0.433469
OVERALL	CML139	58.4987	0.42125
OVERALL	CML162	54.3365	0.453684
OVERALL	CML163	49.5278	0.481855
OVERALL	CML165	49.5171	0.485377
OVERALL	CML166	NA	NA
OVERALL	CML168	NA	NA
OVERALL	CML169	52.7768	0.433521
OVERALL	CML170	52.3824	0.492449
OVERALL	CML171	51.7955	0.448532
OVERALL	CML172	53.0258	0.448152
OVERALL	CML189	52.2436	0.431276
OVERALL	CML191	NA	NA
OVERALL	CML192	52.6951	0.430437
OVERALL	CML20	51.3259	0.448764
OVERALL	CML223	51.4583	0.434494
OVERALL	CML225	49.6894	0.456432
OVERALL	CML226	52.2008	0.470286
OVERALL	CML228	48.1973	0.446757
OVERALL	CML27	50.5101	0.448711
OVERALL	CML28	51.195	0.432416
OVERALL	CML286	51.4375	0.433602
OVERALL	CML287	53.0964	0.439681
OVERALL	CML290	55.4625	0.433829
OVERALL	CML298	NA	NA
OVERALL	CML300	56.3398	0.443805
OVERALL	CML304	49.6653	0.436252
OVERALL	CML305	54.9706	0.463876
OVERALL	CML307	53.1137	0.469368
OVERALL	CML31	50.2245	0.434139
OVERALL	CML32	51.852	0.449968
OVERALL	CML323	55.8315	0.430928
OVERALL	CML324	50.217	0.443758
OVERALL	CML325	NA	NA
OVERALL	CML326	56.0462	0.462697
OVERALL	CML327	53.3355	0.471228
OVERALL	CML338	54.189	0.446451
OVERALL	CML360	NA	NA
OVERALL	CML361	49.4956	0.453503
OVERALL	CML364	NA	NA
OVERALL	CML408	51.0306	0.438138
OVERALL	CML411	50.6603	0.480718
OVERALL	CML412	49.0175	0.472391
OVERALL	CML415	54.2097	0.464224
OVERALL	CML422	NA	NA
OVERALL	CML423	NA	NA
OVERALL	CML426	NA	NA
OVERALL	CML428	NA	NA
OVERALL	CML430	53.8098	0.463016
OVERALL	CML431	50.0933	0.415057
OVERALL	CML432	NA	NA
OVERALL	CML433	NA	NA
OVERALL	CML451	51.5715	0.492525
OVERALL	CML454	51.3927	0.451801
OVERALL	CML465	50.113	0.461254
OVERALL	CML470	NA	NA
OVERALL	CML471	50.4228	0.463368
OVERALL	CML473	NA	NA
OVERALL	CML474	NA	NA
OVERALL	CML479	50.7862	0.445588
OVERALL	CML480	51.3671	0.426133
OVERALL	CML486	NA	NA
OVERALL	CML493	50.949	0.461686
OVERALL	CML496	53.9086	0.446646
OVERALL	CML497	49.9292	0.440835
OVERALL	CML50	NA	NA
OVERALL	CML51	50.9935	0.432266
OVERALL	CML69	NA	NA
OVERALL	D047	54.3759	0.454082
OVERALL	D863F	49.3587	0.438764
OVERALL	Dan3130	57.2193	0.493936
OVERALL	Dan340	54.2127	0.434209
OVERALL	Dan360	56.8333	0.436763
OVERALL	Dan4245	54.2151	0.48247
OVERALL	Dan598	NA	NA
OVERALL	Dan599	NA	NA
OVERALL	DE.EX	NA	NA
OVERALL	DH29	54.0427	0.460166
OVERALL	DH3732	59.49	0.45934
OVERALL	DI-16	NA	NA
OVERALL	Dong237	NA	NA
OVERALL	Dong46	NA	NA
OVERALL	DSB	50.7568	0.437629
OVERALL	EN25	51.8946	0.467542
OVERALL	ES40	53.6611	0.435183
OVERALL	FCD0602	49.8259	0.413952
OVERALL	GEMS1	51.9475	0.442945
OVERALL	GEMS10	50.7559	0.453482
OVERALL	GEMS11	52.9394	0.469768
OVERALL	GEMS12	54.4646	0.425615
OVERALL	GEMS13	48.3316	0.46728
OVERALL	GEMS14	49.2222	0.453017
OVERALL	GEMS15	53.5704	0.467462
OVERALL	GEMS16	55.2585	0.457343
OVERALL	GEMS17	55.8229	0.48628
OVERALL	GEMS18	51.0996	0.450143
OVERALL	GEMS19	51.9404	0.451416
OVERALL	GEMS2	52.107	0.444021
OVERALL	GEMS20	53.1865	0.46406
OVERALL	GEMS21	50.7256	0.4338
OVERALL	GEMS23	57.4898	0.485331
OVERALL	GEMS24	57.3126	0.481074
OVERALL	GEMS25	56.4683	0.473951
OVERALL	GEMS27	50.3852	0.429375
OVERALL	GEMS28	53.5411	0.450544
OVERALL	GEMS29	NA	NA
OVERALL	GEMS3	49.6562	0.467459
OVERALL	GEMS30	56.898	0.500493
OVERALL	GEMS31	48.8835	0.442488
OVERALL	GEMS32	52.8876	0.47123
OVERALL	GEMS33	52.3482	0.450762
OVERALL	GEMS35	51.9267	0.468018
OVERALL	GEMS36	50.4234	0.510116
OVERALL	GEMS37	53.4752	0.418347
OVERALL	GEMS39	NA	NA
OVERALL	GEMS4	52.9267	0.477887
OVERALL	GEMS40	NA	NA
OVERALL	GEMS41	52.9614	0.465723
OVERALL	GEMS42	54.6686	0.498307
OVERALL	GEMS43	53.0382	0.474246
OVERALL	GEMS44	NA	NA
OVERALL	GEMS45	51.8865	0.426785
OVERALL	GEMS46	NA	NA
OVERALL	GEMS47	49.3985	0.434694
OVERALL	GEMS48	50.257	0.423073
OVERALL	GEMS49	50.528	0.456094
OVERALL	GEMS5	52.0171	0.46839
OVERALL	GEMS50	NA	NA
OVERALL	GEMS51	52.6763	0.48885
OVERALL	GEMS52	58.0979	0.500086
OVERALL	GEMS53	NA	NA
OVERALL	GEMS54	55.8676	0.473251
OVERALL	GEMS55	NA	NA
OVERALL	GEMS56	NA	NA
OVERALL	GEMS57	NA	NA
OVERALL	GEMS58	56.4552	0.481533
OVERALL	GEMS59	50.4657	0.43814
OVERALL	GEMS6	49.115	0.456391
OVERALL	GEMS60	55.2316	0.44683
OVERALL	GEMS61	54.7737	0.497616
OVERALL	GEMS62	51.5803	0.466071
OVERALL	GEMS63	49.3482	0.444416
OVERALL	GEMS64	50.3755	0.468231
OVERALL	GEMS65	50.6656	0.445734
OVERALL	GEMS66	51.6372	0.445217
OVERALL	GEMS9	50.0263	0.457335
OVERALL	Gy1007	NA	NA
OVERALL	Gy1032	NA	NA
OVERALL	Gy220	NA	NA
OVERALL	Gy237	NA	NA
OVERALL	Gy246	NA	NA
OVERALL	Gy386	51.7533	0.432238
OVERALL	GY386B	NA	NA
OVERALL	Gy462	NA	NA
OVERALL	Gy798	54.1869	0.437353
OVERALL	Gy923	50.7671	0.440376
OVERALL	H127	NA	NA
OVERALL	HB	54.9635	0.457305
OVERALL	HSBN	54.4687	0.451225
OVERALL	HTH-17	55.5435	0.4986
OVERALL	Hu803	NA	NA
OVERALL	Hua83-2	NA	NA
OVERALL	HuangC	NA	NA
OVERALL	HYS	NA	NA
OVERALL	HZS	NA	NA
OVERALL	IRF291	51.5104	0.450582
OVERALL	IRF314	58.4997	0.468479
OVERALL	J4112	53.263	0.455474
OVERALL	JH59	NA	NA
OVERALL	JH96C	NA	NA
OVERALL	Ji53	54.6648	0.449786
OVERALL	Ji63	NA	NA
OVERALL	Ji842	NA	NA
OVERALL	Ji846	53.3253	0.415988
OVERALL	Ji853	56.5728	0.475066
OVERALL	Jiao51	NA	NA
OVERALL	Jing24	NA	NA
OVERALL	JY01	54.222	0.429262
OVERALL	K10	55.4336	0.446926
OVERALL	K12	58.8464	0.481839
OVERALL	K14	NA	NA
OVERALL	K22	53.6666	0.428435
OVERALL	L3180	55.3425	0.470927
OVERALL	LG001	56.4899	0.447074
OVERALL	Liao138	49.1628	0.42733
OVERALL	Liao159	57.9525	0.444479
OVERALL	Liao5114	56.8505	0.435282
OVERALL	Liao5262	54.2538	0.46549
OVERALL	Liao5263	57.3664	0.468268
OVERALL	LK11	57.0541	0.448069
OVERALL	Lv28	50.9012	0.451047
OVERALL	Lx9801	54.8812	0.446737
OVERALL	LXN	53.6549	0.410813
OVERALL	LY	NA	NA
OVERALL	LY042	49.1189	0.444786
OVERALL	M153	53.5893	0.431063
OVERALL	M165	51.948	0.437523
OVERALL	M97	53.8681	0.466721
OVERALL	MN	53.3551	0.452369
OVERALL	MO113	56.7148	0.431609
OVERALL	Mo17	57.5409	0.456134
OVERALL	Nan21-3	NA	NA
OVERALL	NMJT	54.2829	0.435277
OVERALL	P138	52.7213	0.40761
OVERALL	P178	50.6851	0.419563
OVERALL	Q1261	52.0429	0.422588
OVERALL	Qi205	53.464	0.453831
OVERALL	Qi319	53.8519	0.434819
OVERALL	QTHHSBTS	NA	NA
OVERALL	R08	57.335	0.46465
OVERALL	R15	53.4636	0.476173
OVERALL	R15X1141	55.2263	0.458883
OVERALL	Ry684	55.0624	0.472801
OVERALL	Ry697	51.5214	0.434949
OVERALL	Ry713	54.3127	0.457196
OVERALL	Ry729	NA	NA
OVERALL	Ry732	NA	NA
OVERALL	Ry737	52.2459	0.442096
OVERALL	S22	56.4006	0.481664
OVERALL	S37	NA	NA
OVERALL	SC55	50.5373	0.436729
OVERALL	Shen135	NA	NA
OVERALL	Shen137	48.902	0.4725
OVERALL	Shen5003	56.419	0.431589
OVERALL	Si273	NA	NA
OVERALL	Si434	NA	NA
OVERALL	Si444	54.5551	0.445769
OVERALL	Si446	NA	NA
OVERALL	SK	NA	NA
OVERALL	SW92E114	57.0344	0.483107
OVERALL	Sy1032	NA	NA
OVERALL	Sy1035	NA	NA
OVERALL	Sy1039	55.6165	0.497879
OVERALL	Sy1052	53.8652	0.466352
OVERALL	Sy1077	NA	NA
OVERALL	Sy1128	55.9725	0.446473
OVERALL	Sy3073	49.355	0.401768
OVERALL	Sy998	NA	NA
OVERALL	Sy999	NA	NA
OVERALL	Tian77	55.9066	0.442053
OVERALL	Tie7922	52.7244	0.470282
OVERALL	TT16	52.6178	0.435879
OVERALL	TX5	NA	NA
OVERALL	TY1	NA	NA
OVERALL	TY10	52.9071	0.481643
OVERALL	TY11	55.7012	0.485719
OVERALL	TY2	NA	NA
OVERALL	TY3	50.8464	0.466658
OVERALL	TY4	51.3445	0.461461
OVERALL	TY5	52.2025	0.461927
OVERALL	TY6	55.2205	0.493433
OVERALL	TY7	NA	NA
OVERALL	TY8	57.0664	0.517369
OVERALL	TY9	53.1818	0.483729
OVERALL	U8112	55.9794	0.447238
OVERALL	W138	57.7727	0.44822
OVERALL	WH413	57.2582	0.443032
OVERALL	WMR	49.2866	0.40929
OVERALL	Wu109	56.7693	0.444628
OVERALL	Xi502	50.5773	0.450614
OVERALL	Xun971	49.4043	0.418162
OVERALL	XZ698	57.544	0.467817
OVERALL	Yan414	53.5987	0.480161
OVERALL	Ye107	NA	NA
OVERALL	Ye478	54.6839	0.422328
OVERALL	Ye515	NA	NA
OVERALL	Ye52106	52.3965	0.467002
OVERALL	Ye8001	53.8482	0.415875
OVERALL	Yu374	54.327	0.425269
OVERALL	Yu87-1	NA	NA
OVERALL	Yun46	NA	NA
OVERALL	Z2018F	52.02	0.468074
OVERALL	ZaC546	NA	NA
OVERALL	ZB648	55.9176	0.466608
OVERALL	ZH68	NA	NA
OVERALL	Zheng22	58.127	0.451809
OVERALL	Zheng28	57.1511	0.447127
OVERALL	Zheng29	52.894	0.44098
OVERALL	Zheng30	54.7177	0.462134
OVERALL	Zheng32	52.0166	0.445196
OVERALL	Zheng35	NA	NA
OVERALL	Zheng58	53.5365	0.463839
OVERALL	Zheng653	56.2224	0.44489
OVERALL	Zhi41	54.508	0.465051
OVERALL	Zhong69	NA	NA
OVERALL	Zi330	59.9709	0.473515
OVERALL	Zong3	NA	NA
OVERALL	Zong31	NA	NA
OVERALL	ZZ01	NA	NA
OVERALL	ZZ03	50.2888	0.437337
a Three environment:16LN, 16JL,17LN
b The BLUP for brace root angle
c The BLUP for brace root diameter
